# Supplementary material for: Sequence Variant Analysis of the APOCII Locus among an Arab Cohort
Source: Int J Mol Sci. 2023 Nov 14;24(22):16293. doi: 10.3390/ijms242216293 (PMC10671382; doi:10.3390/ijms242216293)
Supplement: Supplementary file 1 [file ijms-24-16293-s001.zip]

Archive with 1 entries (1 files):
- ijms-2705019-supplementary.pdf
